# Supplementary material for: In-vivo probabilistic atlas of human thalamic nuclei based on diffusion- weighted magnetic resonance imaging
Source: Sci Data. 2018 Nov 27;5:180270. doi: 10.1038/sdata.2018.270 (PMC6257045; doi:10.1038/sdata.2018.270)
Supplement: Supplementary file 1 [file sdata2018270-isa1.zip]

Archive with 3 entries (3 files):
- i_Investigation.txt
- s_Najdenovska245B_study.txt
- a_Najdenovska245B_assay.txt
