# Supplementary material for: In-vivo probabilistic atlas of human thalamic nuclei based on diffusion- weighted magnetic resonance imaging
Source: Sci Data. 2018 Nov 27;5:180270. doi: 10.1038/sdata.2018.270 (PMC6257045; doi:10.1038/sdata.2018.270)
Supplement: Supplementary file 1 [file sdata2018270-isa1.zip › i_Investigation.txt]

# Investigation File generated for Scientific Data with Investigation File Authoring Tool version 0.1.0 on 24/10/2018 - This metadata file is CC0
ONTOLOGY SOURCE REFERENCE
Term Source Name	NCBITaxon	BTO	ERO	CLO	OBI
Term Source File	http://data.bioontology.org/ontologies/NCBITAXON	http://data.bioontology.org/ontologies/BTO	http://data.bioontology.org/ontologies/ERO	http://data.bioontology.org/ontologies/CLO	http://data.bioontology.org/ontologies/OBI
Term Source Version	2016AB	unknown	2013-08-02	2.1.106	2014-08-18
Term Source Description	National Center for Biotechnology Information (NCBI) Organismal Classification	BRENDA Tissue and Enzyme Source Ontology	Eagle-I Research Resource Ontology	Cell Line Ontology	Ontology for Biomedical Investigations
INVESTIGATION
Investigation Identifier
Investigation Title
Investigation Description
Investigation Submission Date
Investigation Public Release Date
INVESTIGATION PUBLICATIONS
Investigation PubMed ID
Investigation Publication DOI
Investigation Publication Author List
Investigation Publication Title
Investigation Publication Status
Investigation Publication Status Term Accession Number
Investigation Publication Status Term Source REF
INVESTIGATION CONTACTS
Investigation Person Last Name
Investigation Person Mid Initials
Investigation Person First Name
Investigation Person Address
Investigation Person Phone
Investigation Person Fax
Investigation Person Email
Investigation Person Affiliation
Investigation Person Roles
Investigation Person Roles Term Accession Number
Investigation Person Roles Term Source REF
STUDY
Study Identifier	10.1038/sdata.2018.270
Study Title	In-vivo probabilistic atlas of human thalamic nuclei based on diffusion- weighted magnetic resonance imaging
Study Submission Date	07/10/2018
Study Public Release Date	27/11/2018
Study Description	http://www.nature.com/articles/sdata2018270#abstract
Study File Name	s_Najdenovska245B_study.txt
Comment[Subject Keywords]	///;///;///
Comment[Manuscript Licence]	CC BY-4.0
Comment[Experimental Metadata Licence]	CC0
Comment[Supplementary Information File Name]	
Comment[Supplementary Information File Type]	x-zip-compressed
Comment[Supplementary Information File URL]	http://www.nature.com/articles/sdata2018270#supplementary-information
Comment[Data Repository]	Zenodo
Comment[Data Record Accession]	doi:10.5281/zenodo.1253021
Comment[Data Record URI]	https://doi.org/10.5281/zenodo.1253021
STUDY DESIGN DESCRIPTORS
Study Design Type	anatomical image analysis objective	data collection and processing objective
Study Design Type Term Accession Number	ERO:0100127	ERO:0100087
Study Design Type Term Source REF	ERO	ERO
STUDY PUBLICATIONS
Study PubMed ID	""
Study Publication DOI	doi:10.1007/s00429-016-1336-4
Study Publication Author List	""
Study Publication Title	""
Study Publication Status	published
Study Publication Status Term Accession Number	
Study Publication Status Term Source REF	
STUDY FACTORS
Study Factor Name
Study Factor Type
Study Factor Type Term Accession Number
Study Factor Type Term Source REF
STUDY ASSAYS
Study Assay Measurement Type	regional part of brain
Study Assay Measurement Type Term Accession Number	UBERON:0002616
Study Assay Measurement Type Term Source REF	CLO
Study Assay Technology Type	digital curation
Study Assay Technology Type Term Accession Number	OBI:0302914
Study Assay Technology Type Term Source REF	OBI
Study Assay Technology Platform	""
Study Assay File Name	a_Najdenovska245B_assay.txt
STUDY PROTOCOLS
Study Protocol Name	Participants	Thalamic parcellation	Atlas construction
Study Protocol Type	selection	data transformation	data transformation
Study Protocol Type Term Accession Number	OBI:0001928	OBI:0200000	OBI:0200000
Study Protocol Type Term Source REF	OBI	ERO	ERO
Study Protocol Description			
Study Protocol URI	""	""	""
Study Protocol Version			
Study Protocol Parameters Name	""	""	""
Study Protocol Parameters Name Term Accession Number	""	""	""
Study Protocol Parameters Name Term Source REF	""	""	""
Study Protocol Components Name	""	""	""
Study Protocol Components Type	""	""	""
Study Protocol Components Type Term Accession Number	""	""	""
Study Protocol Components Type Term Source REF	""	""	""
STUDY CONTACTS
Study Person Last Name	Najdenovska	Alemán-Gómez	Battistella	Descoteaux	Hagmann	Jacquemont	Maeder	Thiran	Fornari	Bach Cuadra
Study Person First Name	Elena	Yasser	Giovanni	Maxime	Patric	Sebastien	Philippe	Jean-Philippe	Eleonora	Meritxell
Study Person Mid Initials										
Study Person Email	elena.najdenovska@unil.ch	Yasser.Aleman-Gomez@chuv.ch	""	""	""	""	""	""	""	""
Study Person Phone										
Study Person Fax										
Study Person Address										
Study Person Affiliation	Department of Radiology, Centre Hospitalier Universitaire Vaudois (CHUV) and University of Lausanne (UNIL), Lausanne, Switzerland	Department of Radiology, Centre Hospitalier Universitaire Vaudois (CHUV) and University of Lausanne (UNIL), Lausanne, Switzerland	Memory and Aging Center, Department of Neurology, University of California, San Francisco, USA	Sherbrooke Connectivity Imaging Lab (SCIL), Computer Science Department, Universite de Sherbrooke, Sherbrooke, Canada	Department of Radiology, Centre Hospitalier Universitaire Vaudois (CHUV) and University of Lausanne (UNIL), Lausanne, Switzerland	Department of Pediatrics, University Hospital Center Sainte-Justine, Montreal H3T 1C5, Canada	Department of Radiology, Centre Hospitalier Universitaire Vaudois (CHUV) and University of Lausanne (UNIL), Lausanne, Switzerland	Department of Radiology, Centre Hospitalier Universitaire Vaudois (CHUV) and University of Lausanne (UNIL), Lausanne, Switzerland	Department of Radiology, Centre Hospitalier Universitaire Vaudois (CHUV) and University of Lausanne (UNIL), Lausanne, Switzerland	Department of Radiology, Centre Hospitalier Universitaire Vaudois (CHUV) and University of Lausanne (UNIL), Lausanne, Switzerland
Study Person Roles										
Study Person Roles Term Accession Number										
Study Person Roles Term Source REF										
Comment[Study Person ORCID]										
Comment[Funder]										
Comment[FundRef ID]										
Comment[Funder Term Source REF]										
Comment[Grant Identifier]										
