# Supplementary material for: In-vivo probabilistic atlas of human thalamic nuclei based on diffusion- weighted magnetic resonance imaging
Source: Sci Data. 2018 Nov 27;5:180270. doi: 10.1038/sdata.2018.270 (PMC6257045; doi:10.1038/sdata.2018.270)
Supplement: Supplementary file 1 [file sdata2018270-isa1.zip › s_Najdenovska245B_study.txt]

Source Name	Characteristics[organism]	Term Source REF	Term Accession Number	Characteristics[organism part]	Term Source REF	Term Accession Number	Protocol REF	Sample Name	Comment[file names at the human connectome project]	Comment[id at the human connectome project]
The Human Connectome Project database	Homo sapiens	NCBITaxon	NCBITaxon:9606	thalamus	BTO	BTO:0001365	Participants	subject 100307	data.nii.gz; T1_acpc_dc_restore.nii.gz; T2_acpc_dc_restore.nii.gz	ConnectomeDB_S00230
The Human Connectome Project database	Homo sapiens	NCBITaxon	NCBITaxon:9606	thalamus	BTO	BTO:0001365	Participants	subject 100408	data.nii.gz; T1_acpc_dc_restore.nii.gz; T2_acpc_dc_restore.nii.gz	ConnectomeDB_S00381
The Human Connectome Project database	Homo sapiens	NCBITaxon	NCBITaxon:9606	thalamus	BTO	BTO:0001365	Participants	subject 101915	data.nii.gz; T1_acpc_dc_restore.nii.gz; T2_acpc_dc_restore.nii.gz	ConnectomeDB_S00382
The Human Connectome Project database	Homo sapiens	NCBITaxon	NCBITaxon:9606	thalamus	BTO	BTO:0001365	Participants	subject 103414	data.nii.gz; T1_acpc_dc_restore.nii.gz; T2_acpc_dc_restore.nii.gz	ConnectomeDB_S00306
The Human Connectome Project database	Homo sapiens	NCBITaxon	NCBITaxon:9606	thalamus	BTO	BTO:0001365	Participants	subject 105115	data.nii.gz; T1_acpc_dc_restore.nii.gz; T2_acpc_dc_restore.nii.gz	ConnectomeDB_S00309
The Human Connectome Project database	Homo sapiens	NCBITaxon	NCBITaxon:9606	thalamus	BTO	BTO:0001365	Participants	subject 106016	data.nii.gz; T1_acpc_dc_restore.nii.gz; T2_acpc_dc_restore.nii.gz	ConnectomeDB_S00388
The Human Connectome Project database	Homo sapiens	NCBITaxon	NCBITaxon:9606	thalamus	BTO	BTO:0001365	Participants	subject 110411	data.nii.gz; T1_acpc_dc_restore.nii.gz; T2_acpc_dc_restore.nii.gz	ConnectomeDB_S00311
The Human Connectome Project database	Homo sapiens	NCBITaxon	NCBITaxon:9606	thalamus	BTO	BTO:0001365	Participants	subject 111312	data.nii.gz; T1_acpc_dc_restore.nii.gz; T2_acpc_dc_restore.nii.gz	ConnectomeDB_S00233
The Human Connectome Project database	Homo sapiens	NCBITaxon	NCBITaxon:9606	thalamus	BTO	BTO:0001365	Participants	subject 111716	data.nii.gz; T1_acpc_dc_restore.nii.gz; T2_acpc_dc_restore.nii.gz	ConnectomeDB_S00394
The Human Connectome Project database	Homo sapiens	NCBITaxon	NCBITaxon:9606	thalamus	BTO	BTO:0001365	Participants	subject 113619	data.nii.gz; T1_acpc_dc_restore.nii.gz; T2_acpc_dc_restore.nii.gz	ConnectomeDB_S00314
The Human Connectome Project database	Homo sapiens	NCBITaxon	NCBITaxon:9606	thalamus	BTO	BTO:0001365	Participants	subject 115320	data.nii.gz; T1_acpc_dc_restore.nii.gz; T2_acpc_dc_restore.nii.gz	ConnectomeDB_S00316
The Human Connectome Project database	Homo sapiens	NCBITaxon	NCBITaxon:9606	thalamus	BTO	BTO:0001365	Participants	subject 117122	data.nii.gz; T1_acpc_dc_restore.nii.gz; T2_acpc_dc_restore.nii.gz	ConnectomeDB_S00235
The Human Connectome Project database	Homo sapiens	NCBITaxon	NCBITaxon:9606	thalamus	BTO	BTO:0001365	Participants	subject 118730	data.nii.gz; T1_acpc_dc_restore.nii.gz; T2_acpc_dc_restore.nii.gz	ConnectomeDB_S00320
The Human Connectome Project database	Homo sapiens	NCBITaxon	NCBITaxon:9606	thalamus	BTO	BTO:0001365	Participants	subject 118932	data.nii.gz; T1_acpc_dc_restore.nii.gz; T2_acpc_dc_restore.nii.gz	ConnectomeDB_S00236
The Human Connectome Project database	Homo sapiens	NCBITaxon	NCBITaxon:9606	thalamus	BTO	BTO:0001365	Participants	subject 120111	data.nii.gz; T1_acpc_dc_restore.nii.gz; T2_acpc_dc_restore.nii.gz	ConnectomeDB_S00430
The Human Connectome Project database	Homo sapiens	NCBITaxon	NCBITaxon:9606	thalamus	BTO	BTO:0001365	Participants	subject 122317	data.nii.gz; T1_acpc_dc_restore.nii.gz; T2_acpc_dc_restore.nii.gz	ConnectomeDB_S00433
The Human Connectome Project database	Homo sapiens	NCBITaxon	NCBITaxon:9606	thalamus	BTO	BTO:0001365	Participants	subject 123117	data.nii.gz; T1_acpc_dc_restore.nii.gz; T2_acpc_dc_restore.nii.gz	ConnectomeDB_S00322
The Human Connectome Project database	Homo sapiens	NCBITaxon	NCBITaxon:9606	thalamus	BTO	BTO:0001365	Participants	subject 124422	data.nii.gz; T1_acpc_dc_restore.nii.gz; T2_acpc_dc_restore.nii.gz	ConnectomeDB_S00324
The Human Connectome Project database	Homo sapiens	NCBITaxon	NCBITaxon:9606	thalamus	BTO	BTO:0001365	Participants	subject 125525	data.nii.gz; T1_acpc_dc_restore.nii.gz; T2_acpc_dc_restore.nii.gz	ConnectomeDB_S00239
The Human Connectome Project database	Homo sapiens	NCBITaxon	NCBITaxon:9606	thalamus	BTO	BTO:0001365	Participants	subject 126325	data.nii.gz; T1_acpc_dc_restore.nii.gz; T2_acpc_dc_restore.nii.gz	ConnectomeDB_S00436
The Human Connectome Project database	Homo sapiens	NCBITaxon	NCBITaxon:9606	thalamus	BTO	BTO:0001365	Participants	subject 128632	data.nii.gz; T1_acpc_dc_restore.nii.gz; T2_acpc_dc_restore.nii.gz	ConnectomeDB_S00240
The Human Connectome Project database	Homo sapiens	NCBITaxon	NCBITaxon:9606	thalamus	BTO	BTO:0001365	Participants	subject 129028	data.nii.gz; T1_acpc_dc_restore.nii.gz; T2_acpc_dc_restore.nii.gz	ConnectomeDB_S00326
The Human Connectome Project database	Homo sapiens	NCBITaxon	NCBITaxon:9606	thalamus	BTO	BTO:0001365	Participants	subject 130013	data.nii.gz; T1_acpc_dc_restore.nii.gz; T2_acpc_dc_restore.nii.gz	ConnectomeDB_S00241
The Human Connectome Project database	Homo sapiens	NCBITaxon	NCBITaxon:9606	thalamus	BTO	BTO:0001365	Participants	subject 130316	data.nii.gz; T1_acpc_dc_restore.nii.gz; T2_acpc_dc_restore.nii.gz	ConnectomeDB_S00451
The Human Connectome Project database	Homo sapiens	NCBITaxon	NCBITaxon:9606	thalamus	BTO	BTO:0001365	Participants	subject 135932	data.nii.gz; T1_acpc_dc_restore.nii.gz; T2_acpc_dc_restore.nii.gz	ConnectomeDB_S00333
The Human Connectome Project database	Homo sapiens	NCBITaxon	NCBITaxon:9606	thalamus	BTO	BTO:0001365	Participants	subject 136833	data.nii.gz; T1_acpc_dc_restore.nii.gz; T2_acpc_dc_restore.nii.gz	ConnectomeDB_S00335
The Human Connectome Project database	Homo sapiens	NCBITaxon	NCBITaxon:9606	thalamus	BTO	BTO:0001365	Participants	subject 138534	data.nii.gz; T1_acpc_dc_restore.nii.gz; T2_acpc_dc_restore.nii.gz	ConnectomeDB_S00462
The Human Connectome Project database	Homo sapiens	NCBITaxon	NCBITaxon:9606	thalamus	BTO	BTO:0001365	Participants	subject 139637	data.nii.gz; T1_acpc_dc_restore.nii.gz; T2_acpc_dc_restore.nii.gz	ConnectomeDB_S00337
The Human Connectome Project database	Homo sapiens	NCBITaxon	NCBITaxon:9606	thalamus	BTO	BTO:0001365	Participants	subject 149337	data.nii.gz; T1_acpc_dc_restore.nii.gz; T2_acpc_dc_restore.nii.gz	ConnectomeDB_S00247
The Human Connectome Project database	Homo sapiens	NCBITaxon	NCBITaxon:9606	thalamus	BTO	BTO:0001365	Participants	subject 151223	data.nii.gz; T1_acpc_dc_restore.nii.gz; T2_acpc_dc_restore.nii.gz	ConnectomeDB_S00344
The Human Connectome Project database	Homo sapiens	NCBITaxon	NCBITaxon:9606	thalamus	BTO	BTO:0001365	Participants	subject 151526	data.nii.gz; T1_acpc_dc_restore.nii.gz; T2_acpc_dc_restore.nii.gz	ConnectomeDB_S00478
The Human Connectome Project database	Homo sapiens	NCBITaxon	NCBITaxon:9606	thalamus	BTO	BTO:0001365	Participants	subject 151627	data.nii.gz; T1_acpc_dc_restore.nii.gz; T2_acpc_dc_restore.nii.gz	ConnectomeDB_S00345
The Human Connectome Project database	Homo sapiens	NCBITaxon	NCBITaxon:9606	thalamus	BTO	BTO:0001365	Participants	subject 153025	data.nii.gz; T1_acpc_dc_restore.nii.gz; T2_acpc_dc_restore.nii.gz	ConnectomeDB_S00480
The Human Connectome Project database	Homo sapiens	NCBITaxon	NCBITaxon:9606	thalamus	BTO	BTO:0001365	Participants	subject 156637	data.nii.gz; T1_acpc_dc_restore.nii.gz; T2_acpc_dc_restore.nii.gz	ConnectomeDB_S00250
The Human Connectome Project database	Homo sapiens	NCBITaxon	NCBITaxon:9606	thalamus	BTO	BTO:0001365	Participants	subject 159340	data.nii.gz; T1_acpc_dc_restore.nii.gz; T2_acpc_dc_restore.nii.gz	ConnectomeDB_S00434
The Human Connectome Project database	Homo sapiens	NCBITaxon	NCBITaxon:9606	thalamus	BTO	BTO:0001365	Participants	subject 160123	data.nii.gz; T1_acpc_dc_restore.nii.gz; T2_acpc_dc_restore.nii.gz	ConnectomeDB_S00437
The Human Connectome Project database	Homo sapiens	NCBITaxon	NCBITaxon:9606	thalamus	BTO	BTO:0001365	Participants	subject 161731	data.nii.gz; T1_acpc_dc_restore.nii.gz; T2_acpc_dc_restore.nii.gz	ConnectomeDB_S00252
The Human Connectome Project database	Homo sapiens	NCBITaxon	NCBITaxon:9606	thalamus	BTO	BTO:0001365	Participants	subject 162733	data.nii.gz; T1_acpc_dc_restore.nii.gz; T2_acpc_dc_restore.nii.gz	ConnectomeDB_S00444
The Human Connectome Project database	Homo sapiens	NCBITaxon	NCBITaxon:9606	thalamus	BTO	BTO:0001365	Participants	subject 163129	data.nii.gz; T1_acpc_dc_restore.nii.gz; T2_acpc_dc_restore.nii.gz	ConnectomeDB_S00447
The Human Connectome Project database	Homo sapiens	NCBITaxon	NCBITaxon:9606	thalamus	BTO	BTO:0001365	Participants	subject 176542	data.nii.gz; T1_acpc_dc_restore.nii.gz; T2_acpc_dc_restore.nii.gz	ConnectomeDB_S00467
The Human Connectome Project database	Homo sapiens	NCBITaxon	NCBITaxon:9606	thalamus	BTO	BTO:0001365	Participants	subject 178950	data.nii.gz; T1_acpc_dc_restore.nii.gz; T2_acpc_dc_restore.nii.gz	ConnectomeDB_S00469
The Human Connectome Project database	Homo sapiens	NCBITaxon	NCBITaxon:9606	thalamus	BTO	BTO:0001365	Participants	subject 188347	data.nii.gz; T1_acpc_dc_restore.nii.gz; T2_acpc_dc_restore.nii.gz	ConnectomeDB_S00471
The Human Connectome Project database	Homo sapiens	NCBITaxon	NCBITaxon:9606	thalamus	BTO	BTO:0001365	Participants	subject 189450	data.nii.gz; T1_acpc_dc_restore.nii.gz; T2_acpc_dc_restore.nii.gz	ConnectomeDB_S00473
The Human Connectome Project database	Homo sapiens	NCBITaxon	NCBITaxon:9606	thalamus	BTO	BTO:0001365	Participants	subject 192540	data.nii.gz; T1_acpc_dc_restore.nii.gz; T2_acpc_dc_restore.nii.gz	ConnectomeDB_S00259
The Human Connectome Project database	Homo sapiens	NCBITaxon	NCBITaxon:9606	thalamus	BTO	BTO:0001365	Participants	subject 196750	data.nii.gz; T1_acpc_dc_restore.nii.gz; T2_acpc_dc_restore.nii.gz	ConnectomeDB_S00477
The Human Connectome Project database	Homo sapiens	NCBITaxon	NCBITaxon:9606	thalamus	BTO	BTO:0001365	Participants	subject 198451	data.nii.gz; T1_acpc_dc_restore.nii.gz; T2_acpc_dc_restore.nii.gz	ConnectomeDB_S00481
The Human Connectome Project database	Homo sapiens	NCBITaxon	NCBITaxon:9606	thalamus	BTO	BTO:0001365	Participants	subject 199655	data.nii.gz; T1_acpc_dc_restore.nii.gz; T2_acpc_dc_restore.nii.gz	ConnectomeDB_S00385
The Human Connectome Project database	Homo sapiens	NCBITaxon	NCBITaxon:9606	thalamus	BTO	BTO:0001365	Participants	subject 201111	data.nii.gz; T1_acpc_dc_restore.nii.gz; T2_acpc_dc_restore.nii.gz	ConnectomeDB_S00265
The Human Connectome Project database	Homo sapiens	NCBITaxon	NCBITaxon:9606	thalamus	BTO	BTO:0001365	Participants	subject 208226	data.nii.gz; T1_acpc_dc_restore.nii.gz; T2_acpc_dc_restore.nii.gz	ConnectomeDB_S00393
The Human Connectome Project database	Homo sapiens	NCBITaxon	NCBITaxon:9606	thalamus	BTO	BTO:0001365	Participants	subject 211417	data.nii.gz; T1_acpc_dc_restore.nii.gz; T2_acpc_dc_restore.nii.gz	ConnectomeDB_S00399
The Human Connectome Project database	Homo sapiens	NCBITaxon	NCBITaxon:9606	thalamus	BTO	BTO:0001365	Participants	subject 211720	data.nii.gz; T1_acpc_dc_restore.nii.gz; T2_acpc_dc_restore.nii.gz	ConnectomeDB_S00400
The Human Connectome Project database	Homo sapiens	NCBITaxon	NCBITaxon:9606	thalamus	BTO	BTO:0001365	Participants	subject 212318	data.nii.gz; T1_acpc_dc_restore.nii.gz; T2_acpc_dc_restore.nii.gz	ConnectomeDB_S00308
The Human Connectome Project database	Homo sapiens	NCBITaxon	NCBITaxon:9606	thalamus	BTO	BTO:0001365	Participants	subject 221319	data.nii.gz; T1_acpc_dc_restore.nii.gz; T2_acpc_dc_restore.nii.gz	ConnectomeDB_S00317
The Human Connectome Project database	Homo sapiens	NCBITaxon	NCBITaxon:9606	thalamus	BTO	BTO:0001365	Participants	subject 239944	data.nii.gz; T1_acpc_dc_restore.nii.gz; T2_acpc_dc_restore.nii.gz	ConnectomeDB_S00403
The Human Connectome Project database	Homo sapiens	NCBITaxon	NCBITaxon:9606	thalamus	BTO	BTO:0001365	Participants	subject 245333	data.nii.gz; T1_acpc_dc_restore.nii.gz; T2_acpc_dc_restore.nii.gz	ConnectomeDB_S00404
The Human Connectome Project database	Homo sapiens	NCBITaxon	NCBITaxon:9606	thalamus	BTO	BTO:0001365	Participants	subject 280739	data.nii.gz; T1_acpc_dc_restore.nii.gz; T2_acpc_dc_restore.nii.gz	ConnectomeDB_S00407
The Human Connectome Project database	Homo sapiens	NCBITaxon	NCBITaxon:9606	thalamus	BTO	BTO:0001365	Participants	subject 298051	data.nii.gz; T1_acpc_dc_restore.nii.gz; T2_acpc_dc_restore.nii.gz	ConnectomeDB_S00319
The Human Connectome Project database	Homo sapiens	NCBITaxon	NCBITaxon:9606	thalamus	BTO	BTO:0001365	Participants	subject 397760	data.nii.gz; T1_acpc_dc_restore.nii.gz; T2_acpc_dc_restore.nii.gz	ConnectomeDB_S00325
The Human Connectome Project database	Homo sapiens	NCBITaxon	NCBITaxon:9606	thalamus	BTO	BTO:0001365	Participants	subject 414229	data.nii.gz; T1_acpc_dc_restore.nii.gz; T2_acpc_dc_restore.nii.gz	ConnectomeDB_S00327
The Human Connectome Project database	Homo sapiens	NCBITaxon	NCBITaxon:9606	thalamus	BTO	BTO:0001365	Participants	subject 499566	data.nii.gz; T1_acpc_dc_restore.nii.gz; T2_acpc_dc_restore.nii.gz	ConnectomeDB_S00274
The Human Connectome Project database	Homo sapiens	NCBITaxon	NCBITaxon:9606	thalamus	BTO	BTO:0001365	Participants	subject 654754	data.nii.gz; T1_acpc_dc_restore.nii.gz; T2_acpc_dc_restore.nii.gz	ConnectomeDB_S00350
The Human Connectome Project database	Homo sapiens	NCBITaxon	NCBITaxon:9606	thalamus	BTO	BTO:0001365	Participants	subject 672756	data.nii.gz; T1_acpc_dc_restore.nii.gz; T2_acpc_dc_restore.nii.gz	ConnectomeDB_S00280
The Human Connectome Project database	Homo sapiens	NCBITaxon	NCBITaxon:9606	thalamus	BTO	BTO:0001365	Participants	subject 751348	data.nii.gz; T1_acpc_dc_restore.nii.gz; T2_acpc_dc_restore.nii.gz	ConnectomeDB_S00439
The Human Connectome Project database	Homo sapiens	NCBITaxon	NCBITaxon:9606	thalamus	BTO	BTO:0001365	Participants	subject 792564	data.nii.gz; T1_acpc_dc_restore.nii.gz; T2_acpc_dc_restore.nii.gz	ConnectomeDB_S00284
The Human Connectome Project database	Homo sapiens	NCBITaxon	NCBITaxon:9606	thalamus	BTO	BTO:0001365	Participants	subject 856766	data.nii.gz; T1_acpc_dc_restore.nii.gz; T2_acpc_dc_restore.nii.gz	ConnectomeDB_S00286
The Human Connectome Project database	Homo sapiens	NCBITaxon	NCBITaxon:9606	thalamus	BTO	BTO:0001365	Participants	subject 857263	data.nii.gz; T1_acpc_dc_restore.nii.gz; T2_acpc_dc_restore.nii.gz	ConnectomeDB_S00366
The Human Connectome Project database	Homo sapiens	NCBITaxon	NCBITaxon:9606	thalamus	BTO	BTO:0001365	Participants	subject 899885	data.nii.gz; T1_acpc_dc_restore.nii.gz; T2_acpc_dc_restore.nii.gz	ConnectomeDB_S00455
