# Supplementary material for: In-vivo probabilistic atlas of human thalamic nuclei based on diffusion- weighted magnetic resonance imaging
Source: Sci Data. 2018 Nov 27;5:180270. doi: 10.1038/sdata.2018.270 (PMC6257045; doi:10.1038/sdata.2018.270)
Supplement: Supplementary file 1 [file sdata2018270-isa1.zip › a_Najdenovska245B_assay.txt]

Sample Name	Protocol REF	Protocol REF	Assay Name	Raw Data File	Comment[Data Repository]	Comment[Data Record Accession]	Comment[Data Record URI]
subject 100307	Thalamic parcellation	Atlas construction	subject 100307 contribution to atlas construction	Thalamus_Nuclei-HCP-MaxProb.nii.gz; Thalamus_Nuclei-HCP-4DSPAMs.nii.gz	Zenodo	doi:10.5281/zenodo.1253021	https://doi.org/10.5281/zenodo.1253021
subject 100408	Thalamic parcellation	Atlas construction	subject 100408 contribution to atlas construction	Thalamus_Nuclei-HCP-MaxProb.nii.gz; Thalamus_Nuclei-HCP-4DSPAMs.nii.gz	Zenodo	doi:10.5281/zenodo.1253021	https://doi.org/10.5281/zenodo.1253021
subject 101915	Thalamic parcellation	Atlas construction	subject 101915 contribution to atlas construction	Thalamus_Nuclei-HCP-MaxProb.nii.gz; Thalamus_Nuclei-HCP-4DSPAMs.nii.gz	Zenodo	doi:10.5281/zenodo.1253021	https://doi.org/10.5281/zenodo.1253021
subject 103414	Thalamic parcellation	Atlas construction	subject 103414 contribution to atlas construction	Thalamus_Nuclei-HCP-MaxProb.nii.gz; Thalamus_Nuclei-HCP-4DSPAMs.nii.gz	Zenodo	doi:10.5281/zenodo.1253021	https://doi.org/10.5281/zenodo.1253021
subject 105115	Thalamic parcellation	Atlas construction	subject 105115 contribution to atlas construction	Thalamus_Nuclei-HCP-MaxProb.nii.gz; Thalamus_Nuclei-HCP-4DSPAMs.nii.gz	Zenodo	doi:10.5281/zenodo.1253021	https://doi.org/10.5281/zenodo.1253021
subject 106016	Thalamic parcellation	Atlas construction	subject 106016 contribution to atlas construction	Thalamus_Nuclei-HCP-MaxProb.nii.gz; Thalamus_Nuclei-HCP-4DSPAMs.nii.gz	Zenodo	doi:10.5281/zenodo.1253021	https://doi.org/10.5281/zenodo.1253021
subject 110411	Thalamic parcellation	Atlas construction	subject 110411 contribution to atlas construction	Thalamus_Nuclei-HCP-MaxProb.nii.gz; Thalamus_Nuclei-HCP-4DSPAMs.nii.gz	Zenodo	doi:10.5281/zenodo.1253021	https://doi.org/10.5281/zenodo.1253021
subject 111312	Thalamic parcellation	Atlas construction	subject 111312 contribution to atlas construction	Thalamus_Nuclei-HCP-MaxProb.nii.gz; Thalamus_Nuclei-HCP-4DSPAMs.nii.gz	Zenodo	doi:10.5281/zenodo.1253021	https://doi.org/10.5281/zenodo.1253021
subject 111716	Thalamic parcellation	Atlas construction	subject 111716 contribution to atlas construction	Thalamus_Nuclei-HCP-MaxProb.nii.gz; Thalamus_Nuclei-HCP-4DSPAMs.nii.gz	Zenodo	doi:10.5281/zenodo.1253021	https://doi.org/10.5281/zenodo.1253021
subject 113619	Thalamic parcellation	Atlas construction	subject 113619 contribution to atlas construction	Thalamus_Nuclei-HCP-MaxProb.nii.gz; Thalamus_Nuclei-HCP-4DSPAMs.nii.gz	Zenodo	doi:10.5281/zenodo.1253021	https://doi.org/10.5281/zenodo.1253021
subject 115320	Thalamic parcellation	Atlas construction	subject 115320 contribution to atlas construction	Thalamus_Nuclei-HCP-MaxProb.nii.gz; Thalamus_Nuclei-HCP-4DSPAMs.nii.gz	Zenodo	doi:10.5281/zenodo.1253021	https://doi.org/10.5281/zenodo.1253021
subject 117122	Thalamic parcellation	Atlas construction	subject 117122 contribution to atlas construction	Thalamus_Nuclei-HCP-MaxProb.nii.gz; Thalamus_Nuclei-HCP-4DSPAMs.nii.gz	Zenodo	doi:10.5281/zenodo.1253021	https://doi.org/10.5281/zenodo.1253021
subject 118730	Thalamic parcellation	Atlas construction	subject 118730 contribution to atlas construction	Thalamus_Nuclei-HCP-MaxProb.nii.gz; Thalamus_Nuclei-HCP-4DSPAMs.nii.gz	Zenodo	doi:10.5281/zenodo.1253021	https://doi.org/10.5281/zenodo.1253021
subject 118932	Thalamic parcellation	Atlas construction	subject 118932 contribution to atlas construction	Thalamus_Nuclei-HCP-MaxProb.nii.gz; Thalamus_Nuclei-HCP-4DSPAMs.nii.gz	Zenodo	doi:10.5281/zenodo.1253021	https://doi.org/10.5281/zenodo.1253021
subject 120111	Thalamic parcellation	Atlas construction	subject 120111 contribution to atlas construction	Thalamus_Nuclei-HCP-MaxProb.nii.gz; Thalamus_Nuclei-HCP-4DSPAMs.nii.gz	Zenodo	doi:10.5281/zenodo.1253021	https://doi.org/10.5281/zenodo.1253021
subject 122317	Thalamic parcellation	Atlas construction	subject 122317 contribution to atlas construction	Thalamus_Nuclei-HCP-MaxProb.nii.gz; Thalamus_Nuclei-HCP-4DSPAMs.nii.gz	Zenodo	doi:10.5281/zenodo.1253021	https://doi.org/10.5281/zenodo.1253021
subject 123117	Thalamic parcellation	Atlas construction	subject 123117 contribution to atlas construction	Thalamus_Nuclei-HCP-MaxProb.nii.gz; Thalamus_Nuclei-HCP-4DSPAMs.nii.gz	Zenodo	doi:10.5281/zenodo.1253021	https://doi.org/10.5281/zenodo.1253021
subject 124422	Thalamic parcellation	Atlas construction	subject 124422 contribution to atlas construction	Thalamus_Nuclei-HCP-MaxProb.nii.gz; Thalamus_Nuclei-HCP-4DSPAMs.nii.gz	Zenodo	doi:10.5281/zenodo.1253021	https://doi.org/10.5281/zenodo.1253021
subject 125525	Thalamic parcellation	Atlas construction	subject 125525 contribution to atlas construction	Thalamus_Nuclei-HCP-MaxProb.nii.gz; Thalamus_Nuclei-HCP-4DSPAMs.nii.gz	Zenodo	doi:10.5281/zenodo.1253021	https://doi.org/10.5281/zenodo.1253021
subject 126325	Thalamic parcellation	Atlas construction	subject 126325 contribution to atlas construction	Thalamus_Nuclei-HCP-MaxProb.nii.gz; Thalamus_Nuclei-HCP-4DSPAMs.nii.gz	Zenodo	doi:10.5281/zenodo.1253021	https://doi.org/10.5281/zenodo.1253021
subject 128632	Thalamic parcellation	Atlas construction	subject 128632 contribution to atlas construction	Thalamus_Nuclei-HCP-MaxProb.nii.gz; Thalamus_Nuclei-HCP-4DSPAMs.nii.gz	Zenodo	doi:10.5281/zenodo.1253021	https://doi.org/10.5281/zenodo.1253021
subject 129028	Thalamic parcellation	Atlas construction	subject 129028 contribution to atlas construction	Thalamus_Nuclei-HCP-MaxProb.nii.gz; Thalamus_Nuclei-HCP-4DSPAMs.nii.gz	Zenodo	doi:10.5281/zenodo.1253021	https://doi.org/10.5281/zenodo.1253021
subject 130013	Thalamic parcellation	Atlas construction	subject 130013 contribution to atlas construction	Thalamus_Nuclei-HCP-MaxProb.nii.gz; Thalamus_Nuclei-HCP-4DSPAMs.nii.gz	Zenodo	doi:10.5281/zenodo.1253021	https://doi.org/10.5281/zenodo.1253021
subject 130316	Thalamic parcellation	Atlas construction	subject 130316 contribution to atlas construction	Thalamus_Nuclei-HCP-MaxProb.nii.gz; Thalamus_Nuclei-HCP-4DSPAMs.nii.gz	Zenodo	doi:10.5281/zenodo.1253021	https://doi.org/10.5281/zenodo.1253021
subject 135932	Thalamic parcellation	Atlas construction	subject 135932 contribution to atlas construction	Thalamus_Nuclei-HCP-MaxProb.nii.gz; Thalamus_Nuclei-HCP-4DSPAMs.nii.gz	Zenodo	doi:10.5281/zenodo.1253021	https://doi.org/10.5281/zenodo.1253021
subject 136833	Thalamic parcellation	Atlas construction	subject 136833 contribution to atlas construction	Thalamus_Nuclei-HCP-MaxProb.nii.gz; Thalamus_Nuclei-HCP-4DSPAMs.nii.gz	Zenodo	doi:10.5281/zenodo.1253021	https://doi.org/10.5281/zenodo.1253021
subject 138534	Thalamic parcellation	Atlas construction	subject 138534 contribution to atlas construction	Thalamus_Nuclei-HCP-MaxProb.nii.gz; Thalamus_Nuclei-HCP-4DSPAMs.nii.gz	Zenodo	doi:10.5281/zenodo.1253021	https://doi.org/10.5281/zenodo.1253021
subject 139637	Thalamic parcellation	Atlas construction	subject 139637 contribution to atlas construction	Thalamus_Nuclei-HCP-MaxProb.nii.gz; Thalamus_Nuclei-HCP-4DSPAMs.nii.gz	Zenodo	doi:10.5281/zenodo.1253021	https://doi.org/10.5281/zenodo.1253021
subject 149337	Thalamic parcellation	Atlas construction	subject 149337 contribution to atlas construction	Thalamus_Nuclei-HCP-MaxProb.nii.gz; Thalamus_Nuclei-HCP-4DSPAMs.nii.gz	Zenodo	doi:10.5281/zenodo.1253021	https://doi.org/10.5281/zenodo.1253021
subject 151223	Thalamic parcellation	Atlas construction	subject 151223 contribution to atlas construction	Thalamus_Nuclei-HCP-MaxProb.nii.gz; Thalamus_Nuclei-HCP-4DSPAMs.nii.gz	Zenodo	doi:10.5281/zenodo.1253021	https://doi.org/10.5281/zenodo.1253021
subject 151526	Thalamic parcellation	Atlas construction	subject 151526 contribution to atlas construction	Thalamus_Nuclei-HCP-MaxProb.nii.gz; Thalamus_Nuclei-HCP-4DSPAMs.nii.gz	Zenodo	doi:10.5281/zenodo.1253021	https://doi.org/10.5281/zenodo.1253021
subject 151627	Thalamic parcellation	Atlas construction	subject 151627 contribution to atlas construction	Thalamus_Nuclei-HCP-MaxProb.nii.gz; Thalamus_Nuclei-HCP-4DSPAMs.nii.gz	Zenodo	doi:10.5281/zenodo.1253021	https://doi.org/10.5281/zenodo.1253021
subject 153025	Thalamic parcellation	Atlas construction	subject 153025 contribution to atlas construction	Thalamus_Nuclei-HCP-MaxProb.nii.gz; Thalamus_Nuclei-HCP-4DSPAMs.nii.gz	Zenodo	doi:10.5281/zenodo.1253021	https://doi.org/10.5281/zenodo.1253021
subject 156637	Thalamic parcellation	Atlas construction	subject 156637 contribution to atlas construction	Thalamus_Nuclei-HCP-MaxProb.nii.gz; Thalamus_Nuclei-HCP-4DSPAMs.nii.gz	Zenodo	doi:10.5281/zenodo.1253021	https://doi.org/10.5281/zenodo.1253021
subject 159340	Thalamic parcellation	Atlas construction	subject 159340 contribution to atlas construction	Thalamus_Nuclei-HCP-MaxProb.nii.gz; Thalamus_Nuclei-HCP-4DSPAMs.nii.gz	Zenodo	doi:10.5281/zenodo.1253021	https://doi.org/10.5281/zenodo.1253021
subject 160123	Thalamic parcellation	Atlas construction	subject 160123 contribution to atlas construction	Thalamus_Nuclei-HCP-MaxProb.nii.gz; Thalamus_Nuclei-HCP-4DSPAMs.nii.gz	Zenodo	doi:10.5281/zenodo.1253021	https://doi.org/10.5281/zenodo.1253021
subject 161731	Thalamic parcellation	Atlas construction	subject 161731 contribution to atlas construction	Thalamus_Nuclei-HCP-MaxProb.nii.gz; Thalamus_Nuclei-HCP-4DSPAMs.nii.gz	Zenodo	doi:10.5281/zenodo.1253021	https://doi.org/10.5281/zenodo.1253021
subject 162733	Thalamic parcellation	Atlas construction	subject 162733 contribution to atlas construction	Thalamus_Nuclei-HCP-MaxProb.nii.gz; Thalamus_Nuclei-HCP-4DSPAMs.nii.gz	Zenodo	doi:10.5281/zenodo.1253021	https://doi.org/10.5281/zenodo.1253021
subject 163129	Thalamic parcellation	Atlas construction	subject 163129 contribution to atlas construction	Thalamus_Nuclei-HCP-MaxProb.nii.gz; Thalamus_Nuclei-HCP-4DSPAMs.nii.gz	Zenodo	doi:10.5281/zenodo.1253021	https://doi.org/10.5281/zenodo.1253021
subject 176542	Thalamic parcellation	Atlas construction	subject 176542 contribution to atlas construction	Thalamus_Nuclei-HCP-MaxProb.nii.gz; Thalamus_Nuclei-HCP-4DSPAMs.nii.gz	Zenodo	doi:10.5281/zenodo.1253021	https://doi.org/10.5281/zenodo.1253021
subject 178950	Thalamic parcellation	Atlas construction	subject 178950 contribution to atlas construction	Thalamus_Nuclei-HCP-MaxProb.nii.gz; Thalamus_Nuclei-HCP-4DSPAMs.nii.gz	Zenodo	doi:10.5281/zenodo.1253021	https://doi.org/10.5281/zenodo.1253021
subject 188347	Thalamic parcellation	Atlas construction	subject 188347 contribution to atlas construction	Thalamus_Nuclei-HCP-MaxProb.nii.gz; Thalamus_Nuclei-HCP-4DSPAMs.nii.gz	Zenodo	doi:10.5281/zenodo.1253021	https://doi.org/10.5281/zenodo.1253021
subject 189450	Thalamic parcellation	Atlas construction	subject 189450 contribution to atlas construction	Thalamus_Nuclei-HCP-MaxProb.nii.gz; Thalamus_Nuclei-HCP-4DSPAMs.nii.gz	Zenodo	doi:10.5281/zenodo.1253021	https://doi.org/10.5281/zenodo.1253021
subject 192540	Thalamic parcellation	Atlas construction	subject 192540 contribution to atlas construction	Thalamus_Nuclei-HCP-MaxProb.nii.gz; Thalamus_Nuclei-HCP-4DSPAMs.nii.gz	Zenodo	doi:10.5281/zenodo.1253021	https://doi.org/10.5281/zenodo.1253021
subject 196750	Thalamic parcellation	Atlas construction	subject 196750 contribution to atlas construction	Thalamus_Nuclei-HCP-MaxProb.nii.gz; Thalamus_Nuclei-HCP-4DSPAMs.nii.gz	Zenodo	doi:10.5281/zenodo.1253021	https://doi.org/10.5281/zenodo.1253021
subject 198451	Thalamic parcellation	Atlas construction	subject 198451 contribution to atlas construction	Thalamus_Nuclei-HCP-MaxProb.nii.gz; Thalamus_Nuclei-HCP-4DSPAMs.nii.gz	Zenodo	doi:10.5281/zenodo.1253021	https://doi.org/10.5281/zenodo.1253021
subject 199655	Thalamic parcellation	Atlas construction	subject 199655 contribution to atlas construction	Thalamus_Nuclei-HCP-MaxProb.nii.gz; Thalamus_Nuclei-HCP-4DSPAMs.nii.gz	Zenodo	doi:10.5281/zenodo.1253021	https://doi.org/10.5281/zenodo.1253021
subject 201111	Thalamic parcellation	Atlas construction	subject 201111 contribution to atlas construction	Thalamus_Nuclei-HCP-MaxProb.nii.gz; Thalamus_Nuclei-HCP-4DSPAMs.nii.gz	Zenodo	doi:10.5281/zenodo.1253021	https://doi.org/10.5281/zenodo.1253021
subject 208226	Thalamic parcellation	Atlas construction	subject 208226 contribution to atlas construction	Thalamus_Nuclei-HCP-MaxProb.nii.gz; Thalamus_Nuclei-HCP-4DSPAMs.nii.gz	Zenodo	doi:10.5281/zenodo.1253021	https://doi.org/10.5281/zenodo.1253021
subject 211417	Thalamic parcellation	Atlas construction	subject 211417 contribution to atlas construction	Thalamus_Nuclei-HCP-MaxProb.nii.gz; Thalamus_Nuclei-HCP-4DSPAMs.nii.gz	Zenodo	doi:10.5281/zenodo.1253021	https://doi.org/10.5281/zenodo.1253021
subject 211720	Thalamic parcellation	Atlas construction	subject 211720 contribution to atlas construction	Thalamus_Nuclei-HCP-MaxProb.nii.gz; Thalamus_Nuclei-HCP-4DSPAMs.nii.gz	Zenodo	doi:10.5281/zenodo.1253021	https://doi.org/10.5281/zenodo.1253021
subject 212318	Thalamic parcellation	Atlas construction	subject 212318 contribution to atlas construction	Thalamus_Nuclei-HCP-MaxProb.nii.gz; Thalamus_Nuclei-HCP-4DSPAMs.nii.gz	Zenodo	doi:10.5281/zenodo.1253021	https://doi.org/10.5281/zenodo.1253021
subject 221319	Thalamic parcellation	Atlas construction	subject 221319 contribution to atlas construction	Thalamus_Nuclei-HCP-MaxProb.nii.gz; Thalamus_Nuclei-HCP-4DSPAMs.nii.gz	Zenodo	doi:10.5281/zenodo.1253021	https://doi.org/10.5281/zenodo.1253021
subject 239944	Thalamic parcellation	Atlas construction	subject 239944 contribution to atlas construction	Thalamus_Nuclei-HCP-MaxProb.nii.gz; Thalamus_Nuclei-HCP-4DSPAMs.nii.gz	Zenodo	doi:10.5281/zenodo.1253021	https://doi.org/10.5281/zenodo.1253021
subject 245333	Thalamic parcellation	Atlas construction	subject 245333 contribution to atlas construction	Thalamus_Nuclei-HCP-MaxProb.nii.gz; Thalamus_Nuclei-HCP-4DSPAMs.nii.gz	Zenodo	doi:10.5281/zenodo.1253021	https://doi.org/10.5281/zenodo.1253021
subject 280739	Thalamic parcellation	Atlas construction	subject 280739 contribution to atlas construction	Thalamus_Nuclei-HCP-MaxProb.nii.gz; Thalamus_Nuclei-HCP-4DSPAMs.nii.gz	Zenodo	doi:10.5281/zenodo.1253021	https://doi.org/10.5281/zenodo.1253021
subject 298051	Thalamic parcellation	Atlas construction	subject 298051 contribution to atlas construction	Thalamus_Nuclei-HCP-MaxProb.nii.gz; Thalamus_Nuclei-HCP-4DSPAMs.nii.gz	Zenodo	doi:10.5281/zenodo.1253021	https://doi.org/10.5281/zenodo.1253021
subject 397760	Thalamic parcellation	Atlas construction	subject 397760 contribution to atlas construction	Thalamus_Nuclei-HCP-MaxProb.nii.gz; Thalamus_Nuclei-HCP-4DSPAMs.nii.gz	Zenodo	doi:10.5281/zenodo.1253021	https://doi.org/10.5281/zenodo.1253021
subject 414229	Thalamic parcellation	Atlas construction	subject 414229 contribution to atlas construction	Thalamus_Nuclei-HCP-MaxProb.nii.gz; Thalamus_Nuclei-HCP-4DSPAMs.nii.gz	Zenodo	doi:10.5281/zenodo.1253021	https://doi.org/10.5281/zenodo.1253021
subject 499566	Thalamic parcellation	Atlas construction	subject 499566 contribution to atlas construction	Thalamus_Nuclei-HCP-MaxProb.nii.gz; Thalamus_Nuclei-HCP-4DSPAMs.nii.gz	Zenodo	doi:10.5281/zenodo.1253021	https://doi.org/10.5281/zenodo.1253021
subject 654754	Thalamic parcellation	Atlas construction	subject 654754 contribution to atlas construction	Thalamus_Nuclei-HCP-MaxProb.nii.gz; Thalamus_Nuclei-HCP-4DSPAMs.nii.gz	Zenodo	doi:10.5281/zenodo.1253021	https://doi.org/10.5281/zenodo.1253021
subject 672756	Thalamic parcellation	Atlas construction	subject 672756 contribution to atlas construction	Thalamus_Nuclei-HCP-MaxProb.nii.gz; Thalamus_Nuclei-HCP-4DSPAMs.nii.gz	Zenodo	doi:10.5281/zenodo.1253021	https://doi.org/10.5281/zenodo.1253021
subject 751348	Thalamic parcellation	Atlas construction	subject 751348 contribution to atlas construction	Thalamus_Nuclei-HCP-MaxProb.nii.gz; Thalamus_Nuclei-HCP-4DSPAMs.nii.gz	Zenodo	doi:10.5281/zenodo.1253021	https://doi.org/10.5281/zenodo.1253021
subject 792564	Thalamic parcellation	Atlas construction	subject 792564 contribution to atlas construction	Thalamus_Nuclei-HCP-MaxProb.nii.gz; Thalamus_Nuclei-HCP-4DSPAMs.nii.gz	Zenodo	doi:10.5281/zenodo.1253021	https://doi.org/10.5281/zenodo.1253021
subject 856766	Thalamic parcellation	Atlas construction	subject 856766 contribution to atlas construction	Thalamus_Nuclei-HCP-MaxProb.nii.gz; Thalamus_Nuclei-HCP-4DSPAMs.nii.gz	Zenodo	doi:10.5281/zenodo.1253021	https://doi.org/10.5281/zenodo.1253021
subject 857263	Thalamic parcellation	Atlas construction	subject 857263 contribution to atlas construction	Thalamus_Nuclei-HCP-MaxProb.nii.gz; Thalamus_Nuclei-HCP-4DSPAMs.nii.gz	Zenodo	doi:10.5281/zenodo.1253021	https://doi.org/10.5281/zenodo.1253021
subject 899885	Thalamic parcellation	Atlas construction	subject 899885 contribution to atlas construction	Thalamus_Nuclei-HCP-MaxProb.nii.gz; Thalamus_Nuclei-HCP-4DSPAMs.nii.gz	Zenodo	doi:10.5281/zenodo.1253021	https://doi.org/10.5281/zenodo.1253021
